# Supplementary material for: Pinpointing genes underlying annual/perennial transitions with comparative genomics
Source: BMC Genomics. 2016 Nov 15;17:921. doi: 10.1186/s12864-016-3274-1 (PMC5111240; doi:10.1186/s12864-016-3274-1)
Supplement: Additional file 2: Table S2. — Provides Genbank accession numbers for the genes used in the phylogenetic tree. (XLS 20 kb) [file 12864_2016_3274_MOESM2_ESM.xls]

## Sheet: Sheet1
Additional file 2: Table S2
Accession numbers for ITS, trnL and trnF genes
species	ITS	trnL and trnF
A. thaliana	AJ232900.1	AP000423.1
A. lyrata	DQ528855.1	DQ310516.1
A. montbretiana	HM046193	HM046245 HM046218
A. alpina	KU321355	HF934132.1
A. parviflora	DQ357518.1	KJ540531.1 KJ540517.1
A. verna	JQ919840	JQ919818 JQ919862
C. rubella	FR773704.1	DQ180225.1
D. hispanica	JQ919844	JQ919822 JQ919866
D. nemorosa	KU321354	KU321360 KU321358
