# Supplementary material for: Pinpointing genes underlying annual/perennial transitions with comparative genomics
Source: BMC Genomics. 2016 Nov 15;17:921. doi: 10.1186/s12864-016-3274-1 (PMC5111240; doi:10.1186/s12864-016-3274-1)
Supplement: Additional file 3: Table S3. — Provides Genbank accession numbers for A. alpina genes and Phytozome V9 identifiers for A. lyrata genes in the five final families that contain no genes from annuals. (XLS 20 kb) [file 12864_2016_3274_MOESM3_ESM.xls]

## Sheet: Sheet1
Additional file 3: Table S3
A. alpina genes are identified by Genbank accession number and A. lyrata genes are identified by PhytozomeV9 identifiers
family number	function	A. alpina genes	A. lyrata genes
1	Kinase	AALP_AA5G219100	950479
		AALP_AA1G091400
2	Oxidoreductase	AALP_AA8G248100	336919
3	Lactoylglutathione lyase	AALP_AAs51353U000400	937697
4	F-box	AALP_AA3G175800	341728
5	Zn finger	AALP_AAs73871U000100	338501
