# Supplementary material for: Pinpointing genes underlying annual/perennial transitions with comparative genomics
Source: BMC Genomics. 2016 Nov 15;17:921. doi: 10.1186/s12864-016-3274-1 (PMC5111240; doi:10.1186/s12864-016-3274-1)
Supplement: Additional file 4: — A Newick text file containing the phylogenetic tree in Figure 1. (TXT 283 bytes) [file 12864_2016_3274_MOESM4_ESM.txt]

((((Amontbretiana:0.00328063,Aalpina:0.00574312):0.02829814,(Dhispanica:0.01231701,Dnemorosa:0.01331681):0.01459914):0.00551447,(Aparviflora:0.00715631,Averna:0.00835756):0.02939468):0.02541004,(Crubella:0.03756884,(Athaliana:0.02134735,Alyrata:0.01125507):0.01311666):0.02739693);
